# Supplementary material for: Heart Failure but Not Myocardial Infarction Is Causing Bone Loss in Rodent Models in an FGF23-Independent Manner
Source: Int J Mol Sci. 2025 Dec 22;27(1):121. doi: 10.3390/ijms27010121 (PMC12785340; doi:10.3390/ijms27010121)
Supplement: Supplementary file 1 [file ijms-27-00121-s001.zip]

Archive with 1 entries (1 files):
- ijms-4017301-supplementary.pdf
